# Supplementary material for: High-Pressure Processing of Traditional Hardaliye Drink: Effect on Quality and Shelf-Life Extension
Source: Foods. 2023 Jul 28;12(15):2876. doi: 10.3390/foods12152876 (PMC10417461; doi:10.3390/foods12152876)
Supplement: Supplementary file 1 [file foods-12-02876-s001.zip]

Archive with 1 entries (1 files):
- foods-2477196-supplementary.pdf
